# Supplementary material for: Hepatitis C Virus Induces MDSCs-Like Monocytes through TLR2/PI3K/AKT/STAT3 Signaling
Source: PLoS One. 2017 Jan 23;12(1):e0170516. doi: 10.1371/journal.pone.0170516 (PMC5256909; doi:10.1371/journal.pone.0170516)
Supplement: S1 Dataset — (XLSX) [file pone.0170516.s001.xlsx]

## Sheet: Sheet1
		HC	CHC
	MFI of PD-L1	887	1087
		394	1568
		1398	3134
		408	3857
		664	6290
		673	3060
		799	783
		360	1027
		874	5123
		566	4123
		712	2544
		465	3789
		1023	1920
		886	3475
		323	5074
		612	3658
			3387
			3168
			4054
			2388
			2914
			3094
			3001
			5681
